# Supplementary material for: Glucosylceramide synthase regulates hepatocyte repair after concanavalin A-induced immune-mediated liver injury
Source: PeerJ. 2021 Sep 14;9:e12138. doi: 10.7717/peerj.12138 (PMC8447939; doi:10.7717/peerj.12138)
Supplement: Supplemental Information 1 [file peerj-09-12138-s001.zip]

Archive with 6 entries (4 files):
- Fig 2A, 2F/
- Fig 2A, 2F/40x.tif
- Fig 2A, 2F/4x.tif
- Fig 1D/
- Fig 1D/RNA.jpg
- Fig 1D/搜狗截图20210704221811.png
