# Supplementary material for: Glucosylceramide synthase regulates hepatocyte repair after concanavalin A-induced immune-mediated liver injury
Source: PeerJ. 2021 Sep 14;9:e12138. doi: 10.7717/peerj.12138 (PMC8447939; doi:10.7717/peerj.12138)
Supplement: Supplemental Information 3 [file peerj-09-12138-s003.zip]

Archive with 3 entries (2 files):
- Fig 2C, 2H/
- Fig 2C, 2H/40x.tif
- Fig 2C, 2H/4x.tif
