# Supplementary material for: Glucosylceramide synthase regulates hepatocyte repair after concanavalin A-induced immune-mediated liver injury
Source: PeerJ. 2021 Sep 14;9:e12138. doi: 10.7717/peerj.12138 (PMC8447939; doi:10.7717/peerj.12138)
Supplement: Supplemental Information 5 [file peerj-09-12138-s005.zip]

Archive with 63 entries (55 files):
- Fig 2E, 2J/
- Fig 2E, 2J/40x.tif
- Fig 2E, 2J/4x.tif
- Fig 3A/
- Fig 3A/ConA DAPI.jpg
- Fig 3A/ConA GCS.jpg
- Fig 3A/ConA merge.jpg
- Fig 3A/GCS siRNA+ConA DAPI.jpg
- Fig 3A/GCS siRNA+ConA GCS.jpg
- Fig 3A/GCS siRNA+ConA merge.jpg
- Fig 3A/Genz+ConA DAPI.jpg
- Fig 3A/Genz+ConA GCS.jpg
- Fig 3A/Genz+ConA merge.jpg
- Fig 3A/NC DAPI.jpg
- Fig 3A/NC GCS.jpg
- Fig 3A/NC merge.jpg
- Fig 3A/NT DAPI.jpg
- Fig 3A/NT GCS.jpg
- Fig 3A/NT merge.jpg
- Fig 3B/
- Fig 3B/GAPDH-exposure.tif
- Fig 3B/GAPDH.jpg
- Fig 3B/GCS-01-exposure.tif
- Fig 3B/GCS-01.jpg
- Fig 3B/GCS-02-exposure.tif
- Fig 3B/GCS-02.jpg
- Fig 3B/GCS-03-exposure.tif
- Fig 3B/GCS-03.jpg
- Fig 3B/protein marker.jpg
- Fig 4C/
- Fig 4C/cleaved-caspase3-01-exposure.tif
- Fig 4C/cleaved-caspase3-01.jpg
- Fig 4C/cleaved-caspase3-02-exposure.tif
- Fig 4C/cleaved-caspase3-02.jpg
- Fig 4C/cleaved-caspase3-03-exposure.tif
- Fig 4C/cleaved-caspase3-03.jpg
- Fig 4C/GAPDH-exposure.tif
- Fig 4C/GAPDH.jpg
- Fig 4C/protein marker.jpg
- Fig 6C/
- Fig 6C/WB-1/
- Fig 6C/WB-1/GAPDH-01.jpg
- Fig 6C/WB-1/GAPDH-02.jpg
- Fig 6C/WB-1/mmp-01.jpg
- Fig 6C/WB-1/mmp-02.jpg
- Fig 6C/WB-1/mmp-03.jpg
- Fig 6C/WB-1/protein marker.jpg
- Fig 6C/WB-1/timp-01.jpg
- Fig 6C/WB-1/timp-02.jpg
- Fig 6C/WB-2/
- Fig 6C/WB-2/GAPDH-01.jpg
- Fig 6C/WB-2/GAPDH-02.jpg
- Fig 6C/WB-2/protein marker.jpg
- Fig 6C/WB-2/timp-01.jpg
- Fig 6C/WB-2/timp-02.jpg
- Fig 6D/
- Fig 6D/GAPDH grouped.png
- Fig 6D/GAPDH.jpg
- Fig 6D/mmp grouped.png
- Fig 6D/mmp.jpg
- Fig 6D/protein marker.jpg
- Fig 6D/timp grouped.png
- Fig 6D/timp.jpg
