# Supplementary material for: Glucosylceramide synthase regulates hepatocyte repair after concanavalin A-induced immune-mediated liver injury
Source: PeerJ. 2021 Sep 14;9:e12138. doi: 10.7717/peerj.12138 (PMC8447939; doi:10.7717/peerj.12138)
Supplement: Supplemental Information 7 [file peerj-09-12138-s007.xlsx]

## Sheet: Sheet1
groups	ALT	AST	groups	GCS mRNA relative expression	groups	GCS/GAPDH protein levels	groups	IL-4 level	groups	IL-6 level	groups	IL-10 level	groups	MMP-1 mRNA relative expression	groups	TIMP-1 mRNA relative expression	groups	MMP-1/GAPDH protein levels	groups	TIMP-1/GAPDH protein levels	groups	Apoptosis rate	groups	Cleaved caspase-3/ GAPDH protein levels
NT	53.9	106	NT	1	NT	1	NT	1.22	NT	1.14	NT	1.19	NT	1	NT	1	NT	1	NT	1	NT	1.52	NT	1
	88.3	111.8		1		1		1.26		1.31		1.47		1		1		1		1		1.22		1
	54.5	112.4		1		1		1.13		2.07		1.55		1		1		1		1		2.06		1
	63.3	94.7	Con A	1.79	Con A	1.87732		1.52		2.2		1.49	Con A	0.13	Con A	1.95	Con A	0.5	Con A	2.08	Con A	6.78	Con A	2.21087
	88.5	112		1.74		2.0888		1.5		1.25		1.67		0.17		2.43		0.37		1.92		8.51		2.02944
	88.7	114		1.51		1.7985		1.42	Con A	3.69		1.37		0.19		2.78		0.45		1.87		7.21		1.95962
Con A	560.1	892.5	GCS siRNA +Con A	0.61	GCS siRNA+Con A	1.43	Con A	14.13		6.28	Con A	8.14	GCS siRNA +Con A	0.37	GCS siRNA +Con A	0.67	GCS siRNA +Con A	0.76	GCS siRNA +Con A	1.57	GCS siRNA +Con A	12.55	GCS siRNA+Con A	2.82843
	700.2	902.7		0.69		1.683		14.36		3.62		4.85		0.61		0.72		0.54		1.24		11.36		2.186
	521	1303		0.75		1.55389		14.43		6.09		8.48		0.53		0.87		0.72		1.31		12.25		2.12829
	700	1229	Genz+ Con A	0.31	Genz+Con A	0.917219		14.09		6.62		5.25	Genz+ Con A	0.63	Genz+ Con A	0.33	Genz+ Con A	1.01	Genz+ Con A	1.14	Genz+ Con A	21.81	Genz+Con A	3.42998
	519	1306		0.4		1.25791		12.77	GCS siRNA +Con A	2.49		6.93		1.04		0.24		0.92		1.48		22.73		2.88279
GCS siRNA +Con A	254	430		0.41		1.01813		7.09		2.41		6.51		0.97		0.33		1.25		1.12		19		2.68275
	172.9	558	NC	0.45	NC	0.673137	GCS siRNA +Con A	5.77		2.49	GCS siRNA +Con A	2.43	NC	1.089	NC	1.07954	NT	1	NT	1	NC	6.12	NC	2.15814
	290	444.6		0.48		0.721167		5.4		3.1		1.78		0.89		1.13982		1		1		6.37		1.71235
	172.7	629.3		0.55		0.704142		8.95		2.65		1.65		1.211		0.878376		1		1		8.15		1.7593
	314.2	441.2						6.51	Genz+ Con A	2.18		3.23					NC	1.10672	NC	0.705898
Genz+ Con A	284.8	307.2						5.81		2.14		3.71						1.20722		0.706087
	211.2	302.4						6.57		1.69		2.65						1.03491		0.96912
	203.8	320.8					Genz+ Con A	3.04		2.41	Genz+ Con A	1.61
	140	358.6						2.9		1.72		1.9
	191.4	303.8						1.34	NC	1.31436		2.47
NC	55.5	98.9						3.19		1.49787		2.5
	89.2	108						3.24		1.55449		2.83
	60.8	88.4						3.45		1.67676		2.99
	66.9	97.1					NC	1.07983		2.09803	NC	1.33278
	71	121						1.11099				1.49678
								1.27746				1.58988
								1.29948				1.7769
								1.43279				1.79003
								1.5805				1.80023
